# Supplementary material for: Pulmonary exposure to renewable diesel exhaust particles alters protein expression and toxicity profiles in bronchoalveolar lavage fluid and plasma of mice
Source: Arch Toxicol. 2024 Dec 29;99(2):797–814. doi: 10.1007/s00204-024-03915-y (PMC11775017; doi:10.1007/s00204-024-03915-y)
Supplement: Supplementary file 2 — Supplementary file2 (XLSX 17 KB) [file 204_2024_3915_MOESM2_ESM.xlsx]

## Sheet: Proteins
		BALF			Plasma
Protein	UniprotID	LOD	% missing data	Included/Excluded	LOD	% missing data	Included/Excluded
ACVRL1	Q61288	1.33689	0.36047	Included	2.01912	0.01163	Included
ADAM23	Q9R1V7	0.07745	0.86047	Excluded	0.53771	0.01163	Included
AHR	P30561	0.71663	0.5	Included	1.04271	0.01163	Included
APBB1IP	Q8R5A3	0.16921	0.93023	Excluded	0.78849	0.01163	Included
AXIN1	O35625	1.12098	0.09302	Included	2.01909	0.01163	Included
CA13	Q9D6N1	0.46867	0.32558	Included	1.44782	0.02326	Included
CANT1	Q8VCF1	0.69871	0.80233	Excluded	1.08634	0.01163	Included
CASP3	P70677	2.15351	0.32558	Included	3.15512	0.01163	Included
CCL2	P10148	1.43804	0	Included	1.84157	0.01163	Included
CCL20	O89093	1.81162	0	Included	2.47196	0.01163	Included
CCL3L3	P10855	1.09616	0.01163	Included	1.93903	0.01163	Included
CCL5	P30882	1.21198	0.86047	Excluded	1.93188	0.01163	Included
CCN1	P18406	1.40987	0.01163	Included	2.07148	0.01163	Included
CCN4	O54775	0.09421	0.2093	Included	1.17628	0.01163	Included
CDH6	P97326	0.39088	0.76744	Excluded	1.24495	0.01163	Included
CLMP	Q8R373	1.46737	0.75581	Excluded	1.96948	0.01163	Included
CLSTN2	Q9ER65	1.64649	0.98837	Excluded	2.84776	0.87209	Excluded
CNTN1	P12960	0.63461	0.4186	Included	1.50598	0.01163	Included
CNTN4	Q69Z26	0.70221	0.88372	Excluded	1.46807	0.01163	Included
CPE	Q00493	1.43135	0.88372	Excluded	2.22741	0.01163	Included
CRIM1	Q9JLL0	1.96432	0.77907	Excluded	2.8588	0.96512	Excluded
CSF2	P01587	1.11772	0.17442	Included	1.76576	0.56977	Excluded
CXCL1	P12850	2.05835	0.01163	Included	2.79541	0.01163	Included
CXCL9	P18340	2.35857	0.75581	Excluded	3.07649	0.01163	Included
DCTN2	Q99KJ8	1.36973	0.01163	Included	2.19004	0.22093	Included
DDAH1	Q9CWS0	0.92156	0.95349	Excluded	1.30392	0.80233	Excluded
DLK1	Q09163	1.96175	0.80233	Excluded	2.85402	0.01163	Included
DLL1	Q61483	0.70956	0.7093	Excluded	1.47308	0.01163	Included
EDA2R	Q8BX35	-1.36907	0.22093	Included	-0.6866	0.01163	Included
ENO2	P17183	1.43699	0.80233	Excluded	2.02354	0.01163	Included
EPCAM	Q99JW5	1.00244	0.9186	Excluded	0.81939	0.01163	Included
EPO	P07321	0.166	0.90698	Excluded	0.82136	0.01163	Included
ERBB4	Q61527	1.23713	0.98837	Excluded	1.99695	0.01163	Included
FAS	P25446	1.13888	0	Included	1.78289	0.01163	Included
FLI1	P26323	1.62661	1	Excluded	2.04068	0.19767	Included
FLRT2	Q8BLU0	1.54152	0.81395	Excluded	2.05804	0.01163	Included
FOXO1	Q9R1E0	0.42121	0.27907	Included	1.11446	0.01163	Included
FST	P47931	1.35174	0	Included	1.87733	0.01163	Included
FSTL3	Q9EQC7	-0.99497	0	Included	-0.46135	0.01163	Included
Gcg	P55095	1.43282	1	Excluded	1.81867	0.25581	Included
GDNF	P48540	1.23346	0.01163	Included	1.88203	0.95349	Excluded
GFRA1	P97785	1.00241	0.01163	Included	1.62334	0.01163	Included
GHRL	Q9EQX0	1.21419	1	Excluded	1.9075	0.01163	Included
HGF	Q08048	-1.69963	0	Included	-1.25586	0.01163	Included
IGSF3	Q6ZQA6	1.70185	0.88372	Excluded	2.54048	0.01163	Included
IL10	P18893	1.03654	0.7907	Excluded	1.69181	0.02326	Included
IL17A	Q62386	0.70296	0.56977	Included*	1.5004	0.01163	Included
IL17F	Q7TNI7	0.62849	0.96512	Excluded	1.05309	1	Excluded
IL1A	P01582	1.04769	0.25581	Included	1.42787	0.01163	Included
IL1B	P10749	1.45235	0.66279	Included*	2.21525	0.97674	Excluded
IL23R	Q8K4B4	1.106	0.88372	Excluded	1.9991	0.01163	Included
IL5	P04401	2.16747	0.89535	Excluded	2.56693	0.74419	Excluded
IL6	P08505	1.53009	0.55814	Included*	2.10703	0.95349	Excluded
ITGB1BP2	Q9R000	0.20292	0.63953	Excluded	0.70626	0.94186	Excluded
ITGB6	Q9Z0T9	-0.06764	0	Included	-0.07885	0.02326	Included
KITLG	P20826	0.60931	0.77907	Excluded	1.4253	0.97674	Excluded
LGMN	O89017	-0.01736	0.05814	Included	1.44884	0.01163	Included
LPL	P11152	1.13926	0	Included	1.67524	0.01163	Included
MAP2K6	P70236	1.18288	0.02326	Included	2.19739	0.01163	Included
MATN2	O08746	-0.02875	0	Included	0.90341	0.01163	Included
MIA	Q61865	1.32614	0.01163	Included	2.42029	0.01163	Included
NADK	P58058	1.27956	0	Included	2.03455	0.01163	Included
NOTCH3	Q61982	0.5642	0.7093	Excluded	1.32932	0.01163	Included
NTF3	P20181	2.25313	0.96512	Excluded	2.7276	0.03488	Included
PAK4	Q8BTW9	1.22824	0.5	Excluded	1.52502	0.24419	Included
PARP1	P11103	3.11456	0.30233	Included	3.69635	0.01163	Included
PDGFB	P31240	0.96584	0.12791	Included	1.60375	0.01163	Included
PLA2G4A	P47713	1.58129	0.11628	Included	2.41169	0.01163	Included
PLIN1	Q8CGN5	1.37592	0.87209	Excluded	2.04272	0.0814	Included
PLXNA4	Q80UG2	1.49927	0.90698	Excluded	2.38806	0.02326	Included
PPP1R2	Q9DCL8	1.6368	0.72093	Excluded	2.02817	0.22093	Included
PRDX5	P99029	1.16977	0	Included	1.51052	0.01163	Included
QDPR	Q8BVI4	1.07729	0.03488	Included	1.60153	0.01163	Included
RGMA	Q6PCX7	1.02942	0.9186	Excluded	1.57059	0.01163	Included
RIOX2	Q8CD15	2.61525	0.03488	Included	3.11891	0.01163	Included
S100A4	P07091	2.69918	0.02326	Included	3.82863	0.01163	Included
SEZ6L2	Q4V9Z5	-0.52195	0.22093	Included	1.09803	0.01163	Included
SNAP29	Q9ERB0	0.98331	0	Included	1.9736	0.01163	Included
TGFA	P48030	2.73869	0.01163	Included	3.63491	0.01163	Included
TGFB1	P04202	0.98354	0.01163	Included	1.68035	0.01163	Included
TGFBR3	O88393	0.91298	0.94186	Excluded	1.46574	0.01163	Included
TNF	P06804	1.21197	0.81395	Excluded	2.13439	0.82558	Excluded
TNFRSF11B	O08712	0.95291	0.7093	Excluded	1.80115	0.01163	Included
TNFRSF12A	Q9CR75	-0.66858	0.01163	Included	0.32744	0.01163	Included
TNFSF12	O54907	0.63318	0	Included	1.3231	0.01163	Included
TNNI3	P48787	1.01712	0.72093	Excluded	1.64815	0.01163	Included
TNR	Q8BYI9	0.66381	0.56977	Excluded	1.23427	0.01163	Included
TPP1	O89023	0.51159	0.02326	Included	1.52036	0.01163	Included
VEGFD	P97946	0.72608	0.9186	Excluded	1.51327	0.01163	Included
VSIG2	Q9Z109	0.53628	0.45349	Included	1.37737	0.01163	Included
WFIKKN2	Q7TQN3	0.3151	0.09302	Included	1.10196	0.01163	Included
YES1	Q04736	0.49954	0.01163	Included	0.87175	0.01163	Included
			* included despite >50 % of values below LOD if an entire dose group is found above LOD
