# Supplementary material for: Pulmonary exposure to renewable diesel exhaust particles alters protein expression and toxicity profiles in bronchoalveolar lavage fluid and plasma of mice
Source: Arch Toxicol. 2024 Dec 29;99(2):797–814. doi: 10.1007/s00204-024-03915-y (PMC11775017; doi:10.1007/s00204-024-03915-y)
Supplement: Supplementary file 3 — Supplementary file3 (XLSX 26 KB) [file 204_2024_3915_MOESM3_ESM.xlsx]

## Sheet: BAL
	RME13					HVO13					DEP13					DEP17					CB printex
Protein	Beta	SE	R2	pvalue	FDR pvalue	Beta	SE	R2	pvalue	FDR pvalue	Beta	SE	R2	pvalue	FDR pvalue	Beta	SE	R2	pvalue	FDR pvalue	pvalue	FDR pvalue
CCL3L3	0.0292263	0.00317839	0.755776	1.18037e-09	5.23104e-08	0.0772778	0.00485223	0.90023	2.99155e-15	1.0823e-13	0.0619437	0.00982696	0.58042	9.54849e-07	1.92218e-05	0.0728057	0.00550998	0.896691	5.0087e-11	2.50435e-09	0.0151808	0.126507
CXCL1	0.0326052	0.00364897	0.744904	2.09241e-09	5.23104e-08	0.0698499	0.00645303	0.805781	2.527e-11	1.805e-10	0.0519951	0.00859691	0.559608	1.86389e-06	2.32986e-05	0.0942723	0.00805217	0.871852	3.92504e-10	6.54174e-09	0.0128655	0.126507
CSF2	0.0217564	0.00250641	0.73359	3.70273e-09	6.17122e-08	0.068787	0.00438486	0.897471	4.3292e-15	1.0823e-13	0.0491896	0.00789417	0.574642	1.15331e-06	1.92218e-05	0.09567	0.00796246	0.877574	2.53632e-10	6.34079e-09	0.0116063	0.126507
IL1A	0.0222674	0.00344517	0.601622	7.5321e-07	9.41513e-06	0.0632979	0.00444564	0.878116	4.51319e-14	7.52198e-13	0.0523706	0.00722968	0.64768	8.61794e-08	4.30897e-06	0.0688922	0.00600547	0.867195	5.52197e-10	6.90247e-09	0.00669362	0.126507
CCL20	0.0250353	0.00442333	0.534754	5.94674e-06	5.94674e-05	0.0495072	0.00860688	0.534002	4.07624e-06	1.54994e-05	0.042749	0.00829754	0.477058	2.02469e-05	0.000168724	0.0589781	0.00684986	0.785256	5.53164e-08	3.95117e-07	0.00944268	0.126507
CCL2	0.0320926	0.00751058	0.389946	0.000228728	0.00190606	0.0982698	0.00854533	0.824171	6.5322e-12	6.36752e-11	0.0750859	0.0151873	0.455709	3.54028e-05	0.000252877	0.087639	0.00916422	0.81893	1.07538e-08	8.96152e-08	0.0405703	0.236262
IL6	0.00507771	0.00150873	0.276661	0.00238284	0.0152617	0.043207	0.00366757	0.831109	3.77955e-12	4.72444e-11	0.0270422	0.00553077	0.449971	4.09967e-05	0.000256229	0.0324662	0.00331328	0.826112	7.29448e-09	7.29448e-08	0.074745	0.236262
CNTN1	0.00512122	0.00152608	0.27539	0.00244188	0.0152617	0.00394026	0.00204813	0.0879813	0.0649776	0.0928251	0.00316292	0.00178491	0.0710058	0.0876743	0.153388	0.00370811	0.00231188	0.072899	0.125221	0.223609	0.101507	0.281963
TPP1	0.00700775	0.00216866	0.259091	0.00333285	0.0185158	0.0362942	0.00381285	0.761924	4.04525e-10	2.24736e-09	0.0252941	0.00538042	0.429744	6.80015e-05	0.000319785	0.0203708	0.00408488	0.544096	8.18651e-05	0.000372114	0.126788	0.301875
IL1B	0.00432157	0.00151951	0.207948	0.00856417	0.0426479	0.0325842	0.00285322	0.822132	7.64103e-12	6.36752e-11	0.0252313	0.0044734	0.523914	5.48607e-06	5.48607e-05	0.037335	0.00476308	0.75137	2.2662e-07	1.41637e-06	0.0149271	0.126507
IL17A	0.00813653	0.00290005	0.202874	0.00938254	0.0426479	0.0162579	0.00267712	0.561679	1.74626e-06	7.27606e-06	0.0141141	0.00414752	0.274247	0.00209409	0.00581692	0.013224	0.00315986	0.452268	0.000502211	0.00167404	0.21129	0.413628
LGMN	0.00648533	0.00249524	0.175703	0.0152016	0.0633399	0.0216258	0.00327383	0.603595	4.36149e-07	1.9825e-06	0.0163193	0.00435479	0.317794	0.000859916	0.00307113	0.00872682	0.00277727	0.307325	0.00536498	0.0149027	0.0730877	0.236262
WFIKKN2	0.00421849	0.00187539	0.130709	0.0331788	0.127611	0.00599425	0.00229553	0.172056	0.0145481	0.0234647	0.00368604	0.00180583	0.101599	0.0511168	0.0946607	0.00295667	0.00236501	0.0273761	0.226416	0.343054	0.592295	0.705114
ITGB6	0.00621298	0.00289119	0.118164	0.0411242	0.143069	0.0164278	0.00416568	0.341984	0.00051366	0.00116741	0.00998815	0.00311977	0.248322	0.00348588	0.00874998	0.0143016	0.00295689	0.528234	0.000114604	0.000477519	0.0701707	0.236262
GDNF	0.00377615	0.00177395	0.11566	0.0429206	0.143069	0.0296763	0.00321649	0.750277	7.76047e-10	3.88023e-09	0.0201973	0.00420012	0.441385	5.09252e-05	0.000282918	0.0185735	0.00267484	0.702452	1.2833e-06	7.12944e-06	0.0756038	0.236262
PDGFB	0.00338524	0.00161747	0.111267	0.0462602	0.144563	0.0253639	0.00249566	0.785096	1.0021e-10	6.2631e-10	0.0173245	0.00373028	0.423505	7.92251e-05	0.000330105	0.0106699	0.00256801	0.448478	0.000537908	0.00168096	0.0945421	0.278065
CCN1	0.00438467	0.00219185	0.100053	0.055998	0.160246	0.0171492	0.00311319	0.511723	7.79345e-06	2.43545e-05	0.0104619	0.00329064	0.245445	0.00368557	0.00877517	0.00746998	0.00239935	0.302962	0.00572248	0.0150592	0.0647679	0.236262
EDA2R	0.00347272	0.00174873	0.0983052	0.0576886	0.160246	0.00600309	0.00217669	0.190893	0.0103085	0.0171808	0.00480728	0.00226945	0.110745	0.0435021	0.0836579	0.0037189	0.0022888	0.0757877	0.120674	0.223609	0.971323	0.972198
TGFA	0.0036602	0.00198238	0.0819163	0.0762528	0.200665	0.00490444	0.00221791	0.121976	0.0356695	0.0557336	0.00546523	0.00309738	0.0701799	0.088965	0.153388	0.00278084	0.00245171	0.0141233	0.2708	0.398235	0.417284	0.53498
GFRA1	-0.00458772	0.00253329	0.077857	0.0817154	0.204289	-0.00215522	0.00342326	-0.0220331	0.53426	0.580717	-0.0034567	0.00209095	0.0582842	0.109879	0.166484	-0.00333086	0.00261913	0.0299423	0.218811	0.341893	0.279454	0.514112
HGF	0.00342372	0.00208532	0.0590886	0.112669	0.26826	0.0197803	0.00563202	0.288165	0.00158338	0.00304496	0.0124079	0.00355179	0.285789	0.00166129	0.00519153	0.013011	0.00296669	0.476909	0.0003179	0.00113536	0.431222	0.539028
SEZ6L2	0.00325835	0.00219792	0.0424754	0.150236	0.33181	0.00601484	0.00205236	0.213239	0.00680497	0.0117327	0.00108259	0.00214969	-0.0273865	0.618623	0.754419	0.00170158	0.00292984	-0.0342705	0.568216	0.692947	0.712995	0.792217
TNFRSF12A	0.0033717	0.0022883	0.0415701	0.152633	0.33181	0.0165888	0.00289587	0.531891	4.33985e-06	1.54994e-05	0.0068249	0.00285924	0.143667	0.0242561	0.0485123	0.00887087	0.00304004	0.273118	0.00882234	0.0220559	0.0533093	0.236262
TNFSF12	0.00291338	0.00226869	0.0234759	0.210409	0.438352	0.0084231	0.00467152	0.0744132	0.0825488	0.114651	0.00295897	0.00301142	-0.00123469	0.334536	0.477908	-0.00164905	0.0034414	-0.0400625	0.637279	0.724181	0.881059	0.937297
FAS	0.00303565	0.00256601	0.0145822	0.247505	0.49501	0.0199415	0.00387908	0.475926	2.08669e-05	6.13731e-05	0.0155111	0.00418676	0.312469	0.000961187	0.00320396	0.0132224	0.00281827	0.512337	0.000158876	0.000611063	0.876216	0.937297
MATN2	0.00324403	0.0029023	0.00915065	0.273899	0.526729	0.014033	0.00337804	0.367337	0.00029398	0.00073495	0.00468422	0.00283227	0.0583583	0.109734	0.166484	-0.000250686	0.00383938	-0.0523954	0.948622	0.948622	0.380999	0.514112
ACVRL1	0.00175968	0.00180017	-0.0016504	0.337328	0.624682	0.0096413	0.00189303	0.471092	2.37192e-05	6.58867e-05	0.00591629	0.00137376	0.385252	0.000195802	0.000753083	0.00350666	0.0021602	0.0755768	0.121	0.223609	0.365797	0.514112
FSTL3	0.00201919	0.00231833	-0.00902188	0.391742	0.673343	0.0277062	0.00486604	0.528772	4.75848e-06	1.58616e-05	0.0165703	0.00353424	0.428361	7.03526e-05	0.000319785	0.0164644	0.00295881	0.599714	2.28931e-05	0.000114465	0.0423898	0.236262
SNAP29	-0.0074707	0.00884097	-0.0107045	0.405815	0.673343	0.0110448	0.0096581	0.0108721	0.262838	0.31172	0.00178962	0.0108482	-0.0359928	0.870197	0.870197	-0.00315964	0.0111198	-0.0481774	0.779372	0.847143	0.168096	0.382037
MIA	0.00229441	0.0027262	-0.0109211	0.407678	0.673343	-0.000320477	0.00255988	-0.0364354	0.901299	0.901299	-0.00168099	0.00211928	-0.0134227	0.434585	0.571823	-0.00222716	0.00277886	-0.0182084	0.432772	0.584828	0.669043	0.777957
VSIG2	0.00235289	0.00289764	-0.0127779	0.424162	0.673343	0.000802581	0.00373604	-0.0352676	0.831521	0.866168	-0.0012619	0.00331739	-0.031509	0.706632	0.802991	-0.0034923	0.00453011	-0.0207051	0.450243	0.592424	0.922967	0.961424
S100A4	0.00460414	0.00582055	-0.0140576	0.436092	0.673343	0.0295112	0.00731595	0.352926	0.000404673	0.000963508	0.0281162	0.00820519	0.277267	0.00197156	0.00579872	0.0152294	0.00548357	0.251309	0.0120026	0.0285775	0.182459	0.39665
MAP2K6	-0.00365069	0.0047009	-0.0149194	0.444406	0.673343	0.00495528	0.00555035	-0.00730054	0.37986	0.422067	0.00163534	0.00666922	-0.0347328	0.80815	0.855085	-0.00411424	0.0066803	-0.0320288	0.545284	0.681605	0.113252	0.283129
YES1	-0.00185344	0.0027207	-0.0202507	0.501744	0.737859	0.0100319	0.00319495	0.240351	0.00406609	0.00726087	0.00587237	0.00345225	0.0633415	0.100429	0.161982	0.00145354	0.0034121	-0.0426729	0.674899	0.749888	0.215087	0.413628
TGFB1	0.00149884	0.00248344	-0.0241139	0.551383	0.78769	0.00289123	0.00323059	-0.00716005	0.378721	0.422067	0.0030463	0.00223472	0.0297394	0.18409	0.270721	-0.00335648	0.00240573	0.0451906	0.179051	0.288792	0.518033	0.631747
RIOX2	-0.00412656	0.00745864	-0.0263781	0.584812	0.812239	0.013615	0.00783795	0.0672075	0.093773	0.12672	0.00560079	0.00705721	-0.013397	0.434332	0.571823	-0.00375815	0.00720363	-0.0377657	0.607907	0.706868	0.0515942	0.236262
DCTN2	-0.00150217	0.00298989	-0.0284765	0.619604	0.837302	0.0142061	0.00387	0.308214	0.00105007	0.00218765	0.0135965	0.00460351	0.216195	0.00643745	0.0146306	0.00605548	0.00416481	0.0527615	0.162277	0.279787	0.379037	0.514112
CA13	0.0012913	0.00307973	-0.031487	0.678449	0.873377	0.00547219	0.00352507	0.0479376	0.132219	0.169512	-0.00108795	0.00309059	-0.0322992	0.727556	0.808395	0.00191623	0.00360807	-0.0372334	0.601506	0.706868	0.697054	0.792107
AHR	-0.000855567	0.00205946	-0.0316139	0.681234	0.873377	0.00302442	0.00265505	0.0105166	0.264659	0.31172	0.00139744	0.00237445	-0.0239018	0.561066	0.719315	-0.000561288	0.00291961	-0.050588	0.849588	0.884988	0.390725	0.514112
NADK	-0.00290281	0.00796136	-0.0331787	0.71835	0.874579	0.0279407	0.00850026	0.25935	0.00281133	0.00520617	0.0163694	0.00947043	0.0662815	0.0953247	0.158875	0.00636731	0.00858264	-0.0229975	0.467231	0.599014	0.313813	0.514112
CASP3	-0.00223663	0.00691146	-0.0342955	0.74882	0.874579	0.000859429	0.00669551	-0.0364046	0.898816	0.901299	-0.00128774	0.00708404	-0.0357694	0.857113	0.870197	-0.0113987	0.00798548	0.0493189	0.169686	0.282811	0.112282	0.283129
AXIN1	0.00127548	0.00395976	-0.034334	0.749945	0.874579	0.0049866	0.00440975	0.0098568	0.268079	0.31172	0.00205836	0.00518043	-0.0310085	0.694245	0.802991	-0.00483393	0.00536322	-0.00947078	0.378707	0.541009	0.0584072	0.236262
PLA2G4A	-0.00133848	0.00419344	-0.0344083	0.752138	0.874579	0.00574372	0.00458378	0.0199557	0.220931	0.276163	-0.00246998	0.00448211	-0.0255026	0.586113	0.732642	-0.0040026	0.00491654	-0.0171504	0.425668	0.584828	0.386897	0.514112
CCN4	0.000593844	0.0022831	-0.0357664	0.796832	0.905491	0.00419931	0.00202161	0.105855	0.0474217	0.0718511	0.000965613	0.00215016	-0.0293482	0.656952	0.782086	0.00538573	0.00219686	0.200324	0.0240701	0.0523263	0.361069	0.514112
LPL	-0.000407751	0.00253773	-0.0374314	0.873591	0.956995	0.0070915	0.0035823	0.0944016	0.058028	0.0853352	0.00200295	0.00231383	-0.00903312	0.394313	0.547657	0.00632548	0.00253177	0.207676	0.021812	0.0495727	0.363539	0.514112
FST	-0.000361265	0.00287896	-0.037833	0.901105	0.956995	0.0184756	0.00396968	0.424595	7.71468e-05	0.000203018	0.0128024	0.00400081	0.248114	0.00349999	0.00874998	0.0145929	0.00366849	0.42568	0.000805843	0.00237013	0.367053	0.514112
QDPR	-0.000477484	0.00509578	-0.038111	0.926064	0.956995	0.0101327	0.00606574	0.0601033	0.106378	0.139971	0.00214	0.00667669	-0.0331062	0.751043	0.816352	0.000466663	0.00678133	-0.0523693	0.945855	0.948622	0.321539	0.514112
PRDX5	-0.000583895	0.00624164	-0.0381121	0.926185	0.956995	0.0306413	0.00811868	0.32112	0.000801863	0.00174318	0.0208427	0.00850871	0.151526	0.0210732	0.0439025	0.0177504	0.0078413	0.170962	0.0354895	0.0739366	0.972198	0.972198
FOXO1	0.000163247	0.00207365	-0.0382141	0.937855	0.956995	0.000701242	0.00248304	-0.0339827	0.77978	0.829554	-0.000539067	0.00235785	-0.0350333	0.820882	0.855085	-0.00065432	0.00328781	-0.0504419	0.844366	0.884988	0.211685	0.413628
PARP1	-9.07132e-06	0.00393324	-0.0384613	0.998177	0.998177	0.0152424	0.00423387	0.299314	0.00126158	0.00252316	0.0154347	0.00589977	0.172681	0.014384	0.0312697	0.0084179	0.00380749	0.162759	0.0395043	0.0790085	0.373464	0.514112
		excluded despite p<0.05
