# Supplementary material for: Pulmonary exposure to renewable diesel exhaust particles alters protein expression and toxicity profiles in bronchoalveolar lavage fluid and plasma of mice
Source: Arch Toxicol. 2024 Dec 29;99(2):797–814. doi: 10.1007/s00204-024-03915-y (PMC11775017; doi:10.1007/s00204-024-03915-y)
Supplement: Supplementary file 4 — Supplementary file4 (XLSX 34 KB) [file 204_2024_3915_MOESM4_ESM.xlsx]

## Sheet: Plasma
	RME13					HVO13					DEP13					DEP17					CB printex
Protein	Beta	SE	R2	pvalue	FDR pvalue	Beta	SE	R2	pvalue	FDR pvalue	Beta	SE	R2	pvalue	FDR pvalue	Beta	SE	R2	pvalue	FDR pvalue	pvalue	FDR pvalue
GHRL	0.0144161	0.00383239	0.335886	0.000911391	0.00403432	0.00177262	0.00344415	-0.0269618	0.610968	0.901158	0.000741626	0.00390368	-0.0356526	0.850745	0.898762	0.00188512	0.00380581	-0.0392121	0.626049	0.940809	0.00010416	0.00833284
IL17A	0.0137318	0.00565996	0.158198	0.0228088	0.0414705	0.00752007	0.00718503	0.00339684	0.30455	0.901158	-0.00359542	0.00606356	-0.0237062	0.558145	0.756807	0.000566523	0.00684551	-0.0522523	0.934909	0.947584	0.0453508	0.91825
CCL3L3	0.00748838	0.00225904	0.277542	0.00280043	0.00829758	0.00134694	0.00234278	-0.0244947	0.570098	0.901158	0.000719422	0.00286059	-0.0346134	0.803336	0.876292	0.00055372	0.00234785	-0.0495591	0.816079	0.946179	0.0511951	0.91825
CPE	0.00921017	0.00273913	0.283865	0.0024888	0.00829078	0.00178824	0.00258174	-0.0189317	0.494445	0.901158	0.00340029	0.00269238	0.0208074	0.217413	0.48314	0.0035297	0.0027835	0.0295044	0.220088	0.81131	0.0671732	0.91825
VSIG2	0.0153551	0.00407583	0.336614	0.000898259	0.00403432	0.000152536	0.0040997	-0.0369839	0.970594	0.98288	-0.00247278	0.00387763	-0.0216492	0.529037	0.742311	0.00126226	0.00334829	-0.0448165	0.710362	0.940809	0.0926717	0.91825
AHR	-0.00263164	0.00350766	-0.0170996	0.460104	0.497409	0.00132006	0.00430174	-0.0334328	0.761299	0.901158	0.00181446	0.00470165	-0.031348	0.70258	0.848916	-0.00852031	0.00335309	0.214356	0.0199346	0.531589	0.116589	0.91825
CCL5	0.00754384	0.00291956	0.179203	0.0160018	0.0320036	-0.000812709	0.00214714	-0.0315634	0.708014	0.901158	0.00340924	0.0023439	0.0383168	0.157331	0.37019	0.000749114	0.00237859	-0.047165	0.75624	0.940809	0.14261	0.91825
IL10	0.00541439	0.00253004	0.121021	0.0422963	0.0671728	0.00281456	0.00219439	0.0225202	0.21053	0.901158	-0.00388888	0.00370707	0.00357619	0.303458	0.564573	0.00378074	0.00359185	0.00536829	0.305732	0.81131	0.153864	0.91825
CXCL9	0.0126982	0.00478694	0.188432	0.013672	0.0295611	-0.00663431	0.00583947	0.0102775	0.265893	0.901158	0.00879369	0.00411368	0.113072	0.0417513	0.222674	-0.0062217	0.00661357	-0.00578293	0.358642	0.81131	0.170506	0.91825
IL23R	0.00775092	0.00159982	0.463615	5.5698e-05	0.00111396	0.00282451	0.00199079	0.034914	0.167402	0.901158	-0.00139467	0.00205897	-0.0197088	0.503939	0.742311	0.00218123	0.00162585	0.0384551	0.195545	0.81131	0.180681	0.91825
HGF	0.0204106	0.00464602	0.413088	0.000179635	0.00189909	0.0095426	0.00784299	0.0168667	0.234246	0.901158	0.0207081	0.0077623	0.179296	0.012751	0.137683	0.00652649	0.00667061	-0.00214177	0.340173	0.81131	0.181931	0.91825
TNR	0.00522341	0.00204581	0.1751	0.0171554	0.033474	0.0013083	0.00205867	-0.0217534	0.530446	0.901158	-0.000290096	0.00210913	-0.0363109	0.891622	0.902908	0.00250995	0.00176134	0.0490088	0.170371	0.81131	0.188405	0.91825
CANT1	0.00703696	0.00246738	0.215305	0.0085911	0.0197672	0.00240557	0.00172134	0.0329151	0.173644	0.901158	-0.00015726	0.00208071	-0.0368177	0.940311	0.940311	0.00112828	0.00221572	-0.0384592	0.616463	0.940809	0.196428	0.91825
TNFRSF12A	0.0134537	0.00429916	0.252725	0.00441547	0.0121806	0.00116621	0.0037759	-0.033386	0.759801	0.901158	-0.00862255	0.00455454	0.0844922	0.0690988	0.251268	0.0018094	0.00410726	-0.0419883	0.664519	0.940809	0.198731	0.91825
TNNI3	0.0322711	0.013158	0.161702	0.0215064	0.0400119	0.0303338	0.0129765	0.137516	0.0270693	0.901158	0.00348261	0.0122102	-0.0339218	0.777651	0.876292	0.00978468	0.016638	-0.0338134	0.563396	0.940809	0.200133	0.91825
S100A4	0.00902534	0.00269843	0.281506	0.00260102	0.00829078	0.00291234	0.00288997	0.000554725	0.322525	0.901158	-0.00106461	0.00355084	-0.0335959	0.766611	0.876292	-0.00402428	0.00274724	0.054184	0.159316	0.81131	0.203331	0.91825
PDGFB	0.0409603	0.0108958	0.335584	0.0009169	0.00403432	0.0180275	0.0155256	0.0122852	0.255745	0.901158	0.0432056	0.0140579	0.231735	0.00479588	0.137683	0.00381964	0.0146419	-0.0488748	0.796999	0.940809	0.21265	0.91825
PLIN1	0.00935943	0.00853655	0.0077125	0.283355	0.310526	0.00110747	0.00931298	-0.0364942	0.906221	0.941529	-0.00163711	0.00954218	-0.0359077	0.865058	0.898762	-0.0153375	0.00841246	0.104103	0.0840494	0.81131	0.225928	0.91825
CCN1	0.0179816	0.00427122	0.391439	0.000288491	0.00230793	0.0122162	0.00527571	0.134782	0.0284191	0.901158	0.00154366	0.00506532	-0.0334821	0.762892	0.876292	0.00660661	0.00524994	0.0283532	0.223486	0.81131	0.255261	0.91825
VEGFD	0.00530997	0.00157311	0.28559	0.00240962	0.00829078	0.000420311	0.00231455	-0.035772	0.857257	0.906834	-0.000263584	0.00176297	-0.0361792	0.882261	0.902908	0.00177869	0.00166552	0.00697681	0.298925	0.81131	0.256346	0.91825
TGFB1	0.0137599	0.00283789	0.464021	5.51545e-05	0.00111396	0.00531248	0.00430137	0.0184183	0.227446	0.901158	0.0138992	0.0052754	0.175057	0.0137755	0.137683	0.00419558	0.00465647	-0.00949738	0.378857	0.81131	0.262554	0.91825
CXCL1	0.0135344	0.00318852	0.395598	0.00026371	0.00230793	0.00968826	0.00465588	0.106288	0.0470606	0.901158	0.00670781	0.00404621	0.0587698	0.108933	0.348586	0.0104146	0.00377795	0.248101	0.0125517	0.502067	0.28987	0.91825
LGMN	0.00523261	0.00183652	0.214926	0.00864813	0.0197672	-0.000356713	0.00201068	-0.0358296	0.860511	0.906834	0.00329519	0.00194561	0.0625563	0.101839	0.339463	-0.000187732	0.00177093	-0.0520094	0.916688	0.947584	0.292053	0.91825
ACVRL1	0.0149149	0.0029251	0.490187	2.88597e-05	0.00111396	-0.000906938	0.00316715	-0.033897	0.77679	0.901158	-0.00214046	0.00429798	-0.0275976	0.622506	0.803233	-0.00126414	0.00328957	-0.0445132	0.705033	0.940809	0.296383	0.91825
ADAM23	0.00889419	0.00244655	0.31966	0.00125536	0.00465546	-0.000956114	0.00211639	-0.0292569	0.655046	0.901158	-0.00160109	0.00235993	-0.0196541	0.503262	0.742311	0.0026707	0.00190426	0.0461188	0.176898	0.81131	0.315712	0.91825
APBB1IP	0.00779899	0.00337451	0.143085	0.0293553	0.0489255	-0.00108463	0.00398109	-0.0341939	0.787353	0.901158	0.00654183	0.00432641	0.0439233	0.142134	0.355334	-0.00360151	0.00315707	0.0148447	0.268139	0.81131	0.345483	0.91825
DLK1	0.00885891	0.0029443	0.236486	0.00591128	0.0147782	0.00153151	0.00248665	-0.0226695	0.543123	0.901158	-0.00110425	0.0029487	-0.0316784	0.710967	0.848916	0.000946446	0.00320789	-0.047831	0.771166	0.940809	0.356457	0.91825
RGMA	0.00475779	0.00142858	0.279614	0.0026945	0.00829078	-0.000362319	0.00127807	-0.0339594	0.778964	0.901158	-0.00257025	0.00166907	0.0466913	0.135216	0.355334	0.00111122	0.00173933	-0.0304942	0.530531	0.940809	0.364011	0.91825
IL1A	0.00444263	0.00696598	-0.0233506	0.529428	0.557293	-0.00689625	0.00944023	-0.0169373	0.471366	0.901158	0.0203322	0.00783768	0.169871	0.015137	0.137683	-0.00393999	0.00732858	-0.0368585	0.597081	0.940809	0.366971	0.91825
CCL20	0.00476874	0.00339155	0.0362169	0.172012	0.22559	-0.00253489	0.00388244	-0.0209182	0.519335	0.901158	-0.00962963	0.00470518	0.102235	0.0505463	0.229908	0.00163314	0.00331853	-0.0393828	0.628268	0.940809	0.375579	0.91825
TNFSF12	0.00980481	0.00264111	0.329582	0.00103293	0.00413172	0.00234117	0.00341544	-0.0192988	0.498893	0.901158	0.00378481	0.00333026	0.0103074	0.265738	0.509595	0.000324005	0.00289762	-0.0519393	0.912141	0.947584	0.383774	0.91825
GFRA1	0.0069138	0.00226768	0.241882	0.00536794	0.0138527	0.00129682	0.00251797	-0.0269481	0.610724	0.901158	-0.00260132	0.0065813	-0.031071	0.695757	0.848916	0.000464456	0.00306408	-0.0513602	0.881115	0.947584	0.397719	0.91825
ERBB4	0.006535	0.00180145	0.318654	0.00128025	0.00465546	0.00387111	0.00195437	0.0945351	0.0578917	0.901158	-0.000421053	0.00230541	-0.0357574	0.856447	0.898762	0.00218414	0.00187615	0.0174537	0.258768	0.81131	0.4013	0.91825
LPL	0.00591526	0.00338723	0.0730744	0.0930295	0.132899	0.00197047	0.00301318	-0.0208675	0.518675	0.901158	0.0057093	0.0037178	0.0462656	0.136256	0.355334	-0.00126671	0.00352405	-0.0455219	0.723225	0.940809	0.415225	0.91825
PLA2G4A	0.00767091	0.00459783	0.0641919	0.10772	0.148579	-0.00358764	0.00569882	-0.022035	0.534286	0.901158	0.0114024	0.0050875	0.125634	0.0334312	0.219175	-0.00183683	0.00503081	-0.0452975	0.719057	0.940809	0.420159	0.91825
ENO2	0.00827556	0.00218012	0.340252	0.000835208	0.00403432	0.00158903	0.00287199	-0.025411	0.584621	0.901158	0.00180865	0.00288568	-0.022165	0.536076	0.742311	0.000666112	0.00221042	-0.0476243	0.76642	0.940809	0.44276	0.91825
CNTN1	0.00861943	0.00197166	0.410583	0.000189909	0.00189909	0.00257478	0.00170252	0.0439495	0.142067	0.901158	-0.00255379	0.00248494	0.00200272	0.313206	0.569465	0.00247946	0.0019463	0.0302053	0.218048	0.81131	0.450895	0.91825
EDA2R	0.00797315	0.00339933	0.14758	0.0272387	0.0473717	-0.00131858	0.00384786	-0.0325463	0.734493	0.901158	-0.00885342	0.00447925	0.094048	0.0583906	0.23238	-0.00404603	0.00430271	-0.00582121	0.358843	0.81131	0.472647	0.91825
PARP1	0.0114382	0.00942904	0.0178137	0.236438	0.270215	-0.0118129	0.0111766	0.00416535	0.299905	0.901158	0.0151146	0.0110349	0.0303399	0.182063	0.416144	-0.0127794	0.00889134	0.0505942	0.1669	0.81131	0.493743	0.91825
MIA	0.00322749	0.001592	0.106836	0.0534182	0.0795804	-0.000798549	0.0021466	-0.0317488	0.712792	0.901158	-0.00651805	0.00256769	0.162777	0.0172104	0.137683	-0.000749074	0.0018603	-0.0437249	0.691691	0.940809	0.49452	0.91825
WFIKKN2	0.00405986	0.00280649	0.0403299	0.160432	0.21391	0.00174747	0.00277738	-0.0220519	0.534518	0.901158	-0.000812593	0.00311154	-0.0344241	0.795955	0.876292	-0.00334393	0.00294317	0.0143352	0.270015	0.81131	0.496467	0.91825
TGFBR3	0.0056187	0.0015011	0.333514	0.000955475	0.00403432	0.00187044	0.00172076	0.00644167	0.286652	0.901158	-0.00398667	0.00190433	0.107787	0.0458329	0.229164	0.00200755	0.00150431	0.0375814	0.197803	0.81131	0.519864	0.91825
SEZ6L2	0.0112663	0.00248584	0.429082	0.000125289	0.00167053	0.0019002	0.00219161	-0.0089455	0.393564	0.901158	-0.000808215	0.00295634	-0.0341743	0.786639	0.876292	0.00129865	0.0025754	-0.0387307	0.619882	0.940809	0.540273	0.91825
SNAP29	0.011222	0.00454229	0.164085	0.0206617	0.0393556	-0.00132657	0.00616104	-0.0352594	0.83114	0.906834	0.0112833	0.0055434	0.100923	0.0517292	0.229908	-0.00494389	0.00466873	0.00603056	0.302907	0.81131	0.549305	0.91825
CCL2	0.011619	0.00295037	0.358166	0.000580661	0.00387107	0.00549318	0.00357247	0.0464625	0.135774	0.901158	0.00220607	0.00346343	-0.0216845	0.529514	0.742311	0.00663856	0.00396383	0.0827748	0.110358	0.81131	0.550464	0.91825
ITGB6	0.00374418	0.00290879	0.0246417	0.209817	0.254323	0.00256425	0.00393594	-0.0209868	0.520233	0.901158	0.00459668	0.00498651	-0.00539469	0.364785	0.62091	0.0044556	0.00343354	0.0330667	0.209935	0.81131	0.562359	0.91825
CCN4	0.00607922	0.00211354	0.218591	0.00811075	0.0196624	-0.0012608	0.00272583	-0.0288844	0.647402	0.901158	-0.00317532	0.0026249	0.0162791	0.236882	0.498649	0.000584157	0.0021168	-0.0484293	0.785556	0.940809	0.56642	0.91825
NADK	0.0135436	0.00857439	0.0543712	0.126784	0.171911	-0.00610388	0.00987593	-0.0225698	0.541717	0.901158	0.0299531	0.00909089	0.260356	0.00275636	0.137683	0.00125827	0.0101707	-0.0517843	0.90284	0.947584	0.578763	0.91825
PLXNA4	-0.00079291	0.00790377	-0.0395815	0.92089	0.92089	-0.00654418	0.00766206	-0.00975533	0.400563	0.901158	0.0021262	0.0087841	-0.0347916	0.81057	0.876292	-0.00117854	0.00798787	-0.0514269	0.884259	0.947584	0.586642	0.91825
CA13	0.0046509	0.00401278	0.013033	0.257399	0.285998	0.00113719	0.00458844	-0.0346832	0.806135	0.906834	-0.0040251	0.00490532	-0.0118051	0.419084	0.670535	-0.00632092	0.00402644	0.0682263	0.132953	0.81131	0.592025	0.91825
FLRT2	0.00684257	0.00507261	0.0305596	0.189454	0.236817	-0.00228523	0.00671775	-0.0326113	0.736355	0.901158	0.00883374	0.00740213	0.0149245	0.243092	0.498649	-0.00188374	0.0056322	-0.0464705	0.741697	0.940809	0.606492	0.91825
TNFRSF11B	0.00289324	0.00236606	0.0186925	0.232805	0.270215	0.00311508	0.00187231	0.0593958	0.107726	0.901158	-0.00461026	0.00235811	0.0915667	0.0609997	0.23238	0.00130274	0.0021968	-0.0335024	0.560162	0.940809	0.607729	0.91825
Gcg	0.0109594	0.00840228	0.0262649	0.203998	0.251075	0.00419104	0.00722821	-0.0242833	0.566846	0.901158	-0.0113741	0.00696172	0.0562649	0.113907	0.350482	-0.00140393	0.00908708	-0.0513108	0.878847	0.947584	0.613859	0.91825
PAK4	0.00147603	0.00418298	-0.0348459	0.727147	0.745792	-0.00509016	0.00501939	0.00101316	0.319537	0.901158	0.0134553	0.00502849	0.180328	0.012513	0.137683	-0.00037114	0.003878	-0.0521244	0.924758	0.947584	0.63748	0.91825
CLMP	0.00635817	0.00156346	0.374072	0.00041734	0.0030352	0.00217514	0.00167607	0.0238525	0.205347	0.901158	-0.00577668	0.00267043	0.116146	0.0395441	0.222674	0.000738892	0.00222363	-0.0465496	0.743307	0.940809	0.637526	0.91825
EPCAM	0.0114469	0.00305907	0.333373	0.000958151	0.00403432	0.00304037	0.00351267	-0.00903934	0.394366	0.901158	-0.00362204	0.0036045	0.000348273	0.323883	0.570803	-0.000232391	0.00340426	-0.0523735	0.946288	0.947584	0.671166	0.91825
PRDX5	0.0261747	0.00569868	0.435968	0.000106982	0.00167053	0.00123471	0.00654742	-0.0356729	0.851833	0.906834	0.0109958	0.00713404	0.0468291	0.134881	0.355334	-0.00201384	0.00640805	-0.0471882	0.756743	0.940809	0.672027	0.91825
NOTCH3	0.00501349	0.00192275	0.18236	0.015165	0.0311078	0.00123803	0.00151303	-0.0119438	0.420382	0.901158	-0.000796318	0.00206857	-0.0313761	0.703282	0.848916	0.000116172	0.00174393	-0.0523858	0.947584	0.947584	0.685447	0.91825
TPP1	0.00845089	0.00275224	0.244807	0.00509345	0.0135825	0.00206996	0.00244688	-0.0102597	0.405011	0.901158	0.0022738	0.00301644	-0.0156624	0.457493	0.717635	0.00740403	0.00246688	0.285924	0.00733942	0.502067	0.686729	0.91825
CNTN4	0.00839678	0.00223321	0.335671	0.000915313	0.00403432	0.00322651	0.0020196	0.0525281	0.121771	0.901158	-0.00226412	0.00227378	-0.000302933	0.328212	0.570803	0.00218598	0.00195243	0.0125187	0.276831	0.81131	0.688688	0.91825
FSTL3	0.00257985	0.00215492	0.0163907	0.242462	0.273197	-0.000902444	0.00216953	-0.0304336	0.680724	0.901158	-0.00743636	0.00292865	0.162865	0.0171831	0.137683	-0.0025544	0.00252869	0.00102106	0.325107	0.81131	0.722836	0.947981
MAP2K6	0.00593789	0.00439872	0.0306561	0.18914	0.236817	-0.0019497	0.00596644	-0.0329517	0.746355	0.901158	0.00853091	0.00563334	0.0441495	0.141555	0.355334	-0.00687005	0.0044119	0.0665008	0.135932	0.81131	0.751002	0.953128
IGSF3	0.00558238	0.00239295	0.145922	0.0280016	0.0476623	-1.88308e-05	0.00272354	-0.0370352	0.994534	0.994534	0.00262457	0.00307288	-0.00975493	0.40056	0.6676	0.00086363	0.00228037	-0.0447447	0.709091	0.940809	0.763891	0.953128
FST	-0.00202526	0.00446181	-0.031499	0.653809	0.679282	0.00598287	0.00330846	0.0749961	0.081703	0.901158	-0.00214494	0.00382474	-0.0250964	0.579553	0.76007	0.000867976	0.00337296	-0.0489756	0.799688	0.940809	0.772099	0.953128
AXIN1	0.00648501	0.0047736	0.0314975	0.186433	0.236817	-0.00286984	0.00582889	-0.0278094	0.626454	0.901158	0.0129228	0.00523261	0.154059	0.0201365	0.146447	-0.00392887	0.00446032	-0.0113321	0.389405	0.81131	0.774416	0.953128
TGFA	-0.000407729	0.00330077	-0.0393656	0.902679	0.914105	-0.00145691	0.00393059	-0.0317868	0.713784	0.901158	-0.00186552	0.00408982	-0.0291068	0.651939	0.82786	-0.00215891	0.00476406	-0.0413759	0.655561	0.940809	0.814399	0.97684
EPO	0.00855685	0.00400951	0.120271	0.0428227	0.0671728	-0.00224553	0.00359308	-0.0222494	0.537243	0.901158	-0.00611042	0.00396197	0.046925	0.134649	0.355334	0.00500407	0.00423368	0.0194659	0.251801	0.81131	0.818103	0.97684
QDPR	0.00470159	0.00386032	0.018251	0.234622	0.270215	-0.000830375	0.00471408	-0.0358467	0.861492	0.906834	0.00725939	0.00496238	0.0391223	0.155044	0.37019	-0.00690682	0.00350992	0.125578	0.0638613	0.81131	0.844803	0.991284
RIOX2	0.00720049	0.00986237	-0.0182883	0.472117	0.503591	-0.00389046	0.010335	-0.0316228	0.709536	0.901158	0.0316203	0.0107112	0.21601	0.00645992	0.137683	0.00407532	0.0101651	-0.0438014	0.692956	0.940809	0.882442	0.991284
CASP3	0.00948547	0.00395352	0.154647	0.0242067	0.0430341	-0.00371814	0.00496659	-0.0159487	0.460553	0.901158	0.00603631	0.00531598	0.0102288	0.266144	0.509595	-0.006747	0.00365294	0.107599	0.08038	0.81131	0.885743	0.991284
MATN2	0.00726509	0.00316225	0.141298	0.0302406	0.0493724	0.00303304	0.00362015	-0.0107595	0.409488	0.901158	0.00380173	0.00335805	0.0099606	0.267537	0.509595	0.00279016	0.00298194	-0.00626355	0.361176	0.81131	0.905688	0.991284
DCTN2	0.00679715	0.00326641	0.113543	0.0478403	0.0736005	-0.002958	0.00400396	-0.0164896	0.466421	0.901158	0.0101511	0.00458915	0.122061	0.0356159	0.219175	-0.00268206	0.00308519	-0.0123639	0.395514	0.81131	0.920549	0.991284
FAS	0.00421132	0.0024972	0.0662262	0.104157	0.146186	0.00112422	0.00328324	-0.0325533	0.734693	0.901158	-0.0023273	0.0040701	-0.0246292	0.572185	0.76007	-0.000950313	0.00355895	-0.0486962	0.79233	0.940809	0.937497	0.991284
CDH6	0.00561696	0.00205785	0.198775	0.0114468	0.0254374	0.00145405	0.00210556	-0.019038	0.495727	0.901158	-0.00150455	0.00216077	-0.0187434	0.492189	0.742311	-0.00224967	0.00195388	0.0160236	0.263857	0.81131	0.942709	0.991284
PPP1R2	0.0103133	0.00393123	0.184504	0.0146209	0.0307808	-0.00389577	0.00487892	-0.0131131	0.431554	0.901158	0.00905469	0.00510761	0.0710872	0.0875482	0.304516	-0.00331547	0.00370469	-0.0100544	0.382018	0.81131	0.950648	0.991284
FOXO1	0.00753492	0.00399113	0.0897709	0.0706966	0.102831	-0.00148965	0.0054985	-0.0342256	0.788513	0.901158	0.0101395	0.0051436	0.0934403	0.0590191	0.23238	-0.0036629	0.00403217	-0.00881573	0.375036	0.81131	0.973024	0.991284
YES1	0.00819742	0.00404894	0.106497	0.0537168	0.0795804	0.00194933	0.00702702	-0.0340897	0.783582	0.901158	0.00833055	0.00690455	0.0160148	0.238079	0.498649	-0.00302773	0.0046359	-0.0295191	0.521514	0.940809	0.973223	0.991284
FLI1	0.0113382	0.00910759	0.0207095	0.224704	0.268303	-0.0123192	0.0102935	0.0152047	0.241792	0.901158	0.027674	0.00954506	0.209173	0.00734345	0.137683	-0.00540596	0.00892671	-0.0326982	0.551951	0.940809	0.98391	0.991284
NTF3	0.00692332	0.00218185	0.258601	0.00396843	0.0113384	0.00078082	0.00202896	-0.0313797	0.703373	0.901158	0.00128271	0.00205721	-0.0223166	0.538176	0.742311	-0.000220829	0.00203109	-0.0519771	0.914561	0.947584	0.989354	0.991284
DLL1	0.00856156	0.0016582	0.496693	2.44481e-05	0.00111396	0.000168304	0.00208054	-0.0367858	0.936123	0.960126	-0.00197293	0.00240099	-0.0117356	0.418437	0.670535	0.00309111	0.00212207	0.0531117	0.161542	0.81131	0.991284	0.991284
